# Supplementary material for: Bioactive Hydrogels Based on Tyramine and Maleimide Functionalized Dextran for Tissue Engineering Applications
Source: Gels. 2024 Aug 30;10(9):566. doi: 10.3390/gels10090566 (PMC11431488; doi:10.3390/gels10090566)
Supplement: Supplementary file 1 [file gels-10-00566-s001.zip]

Archive with 1 entries (1 files):
- gels-3113410-supplementary.pdf
